# Supplementary material for: Culture-Dependent and Culture-Independent Characterization of the Olive Xylem Microbiota: Effect of Sap Extraction Methods
Source: Front Plant Sci. 2020 Jan 21;10:1708. doi: 10.3389/fpls.2019.01708 (PMC6988092; doi:10.3389/fpls.2019.01708)
Supplement: Table S1 — Bacterial isolates obtained from xylem sap of olive in the present study, indicating the sap extraction method, culture media of isolation and their identification at genus level based on partial sequencing of 16S rRNA and BLAST analysis. [file Table_1.xlsx]

## Sheet: Hoja1
Bacterial code	Olive genotype	Extraction Method	Culture Media	Genus	% Identity	Closest Sequence ID	ID BLAST (Closest bacteria identified at genus level)	Link NCBI Info
BXOL_1	Picual	Scholander Chamber	AN	Clavibacter	99.93	JX949257.1	Clavibacter sp. Ha19	https://www.ncbi.nlm.nih.gov/nucleotide/JX949257.1?report=genbank&log$=nuclalign&blast_rank=1&RID=994PD9K8014
BXOL_2	Picual	Scholander Chamber	AN	Sphingomonas	99.41	FR691420.1	Sphingomonas aerolata, strain R-36940	https://www.ncbi.nlm.nih.gov/nucleotide/FR691420.1?report=genbank&log$=nuclalign&blast_rank=3&RID=9CK84DNU01R
BXOL_3	Picual	Scholander Chamber	AN	Sphingomonas	99.47	FJ436425.1	Sphingomonas sp. IMER-A2-12	https://www.ncbi.nlm.nih.gov/nucleotide/FJ436425.1?report=genbank&log$=nuclalign&blast_rank=9&RID=9CNJZ723014
BXOL_4	Picual	Scholander Chamber	R2A	Marmoricola	99.85	KM891546.1	Marmoricola aurantiacus strain DS1-5B	https://www.ncbi.nlm.nih.gov/nucleotide/KM891546.1?report=genbank&log$=nuclalign&blast_rank=1&RID=9CRAJCT5014
BXOL_5	Picual	Scholander Chamber	R2A	Variovorax	99.71	KR922055.1	Variovorax sp. PDD-47b-2	https://www.ncbi.nlm.nih.gov/nucleotide/KR922055.1?report=genbank&log$=nuclalign&blast_rank=1&RID=9CUHJCNV01R
BXOL_6	Picual	Scholander Chamber	R2A	Micrococcus	99.85	KF554087.1	Micrococcus sp. PN13	https://www.ncbi.nlm.nih.gov/nucleotide/KF554087.1?report=genbank&log$=nuclalign&blast_rank=1&RID=CUA7TRRX014
BXOL_7	Picual	Scholander Chamber	R2A	Staphylococcus	99.86	LR134193.1	Staphylococcus aureus strain NCTC13616	https://www.ncbi.nlm.nih.gov/nucleotide/LR134193.1?report=genbank&log$=nuclalign&blast_rank=1&RID=9CXK7ASN01R
BXOL_8	Picual	Scholander Chamber	R2A	Staphylococcus	99.43	JQ082153.1	Staphylococcus sp. U1369-101122-SW178-1	https://www.ncbi.nlm.nih.gov/nucleotide/JQ082153.1?report=genbank&log$=nuclalign&blast_rank=1&RID=9CYKPX5701R
BXOL_9	Picual	Scholander Chamber	R2A	Corynebacterium	99.2	MG214556.1	Corynebacterium sp. strain CAU1463	https://www.ncbi.nlm.nih.gov/nucleotide/MG214556.1?report=genbank&log$=nuclalign&blast_rank=1&RID=9R7TT1MA014
BXOL_10	Picual	Scholander Chamber	R2A	Frigoribacterium	99.57	KR922277.1	Frigoribacterium sp. PDD-69b-5	https://www.ncbi.nlm.nih.gov/nucleotide/KR922277.1?report=genbank&log$=nuclalign&blast_rank=1&RID=9CKXYVR301R
BXOL_11	Picual	Scholander Chamber	R2A	Staphylococcus	99.72	MK574685.1	Staphylococcus hominis strain ICC_10-1_SCI_contig_1	https://www.ncbi.nlm.nih.gov/nucleotide/MK574685.1?report=genbank&log$=nuclalign&blast_rank=1&RID=9CNV45YM014
BXOL_12	Picual	Scholander Chamber	R2A	Sphingomonas	99.78	KR922276.1	Sphingomonas sp. PDD-69b-4	https://www.ncbi.nlm.nih.gov/nucleotide/KR922276.1?report=genbank&log$=nuclalign&blast_rank=7&RID=9R8X7523014
BXOL_13	Picual	Scholander Chamber	R2A	Variovorax	99.79	KR922055.1	Variovorax sp. PDD-47b-2	https://www.ncbi.nlm.nih.gov/nucleotide/KR922055.1?report=genbank&log$=nucltop&blast_rank=7&RID=P78YNE0B015
BXOL_14	Picual	Scholander Chamber	BCYE	Sphingomonas	99.85	KF805085.1	Sphingomonas sp. Tibet-GD4604-2	https://www.ncbi.nlm.nih.gov/nucleotide/KF805085.1?report=genbank&log$=nuclalign&blast_rank=1&RID=9CTKAKD201R
BXOL_15	Picual	Scholander Chamber	BCYE	Bacillus	99.37	MH707197.1	Bacillus sp. strain CDRSL-7D	https://www.ncbi.nlm.nih.gov/nucleotide/MH707197.1?report=genbank&log$=nuclalign&blast_rank=1&RID=J3HWR027015
BXOL_16A	Picual	Scholander Chamber	BCYE	Brevibacillus	100	KT315585.1	Brevibacillus agri strain MS1-8-II	https://www.ncbi.nlm.nih.gov/nucleotide/KT315585.1?report=genbank&log$=nuclalign&blast_rank=1&RID=9RBD1G7A015
BXOL_16B	Picual	Scholander Chamber	BCYE	Brevibacillus	100	MH012049.1	Brevibacillus agri strain WBY-3	https://www.ncbi.nlm.nih.gov/nucleotide/MH012049.1?report=genbank&log$=nuclalign&blast_rank=1&RID=CUA8D6U8014
BXOL_17	Arbequina	Scholander Chamber	AN	Frigoribacterium	100	KR922060.1	Frigoribacterium sp. PDD-48b-7	https://www.ncbi.nlm.nih.gov/nucleotide/KR922060.1?report=genbank&log$=nuclalign&blast_rank=1&RID=9CMAKFMY01R
BXOL_18	Arbequina	Scholander Chamber	AN	Methylobacterium	99.93	KF441619.1	Methylobacterium sp. A2-603	https://www.ncbi.nlm.nih.gov/nucleotide/KF441619.1?report=genbank&log$=nuclalign&blast_rank=1&RID=9CP6H7N1015
BXOL_19	Arbequina	Scholander Chamber	AN	Sphingomonas	99.93	KF805085.1	Sphingomonas sp. Tibet-GD4604-2	https://www.ncbi.nlm.nih.gov/nucleotide/KF805085.1?report=genbank&log$=nuclalign&blast_rank=1&RID=9CTKAKD201R
BXOL_20	Arbequina	Scholander Chamber	AN	Frigoribacterium	100	KR922277.1	Frigoribacterium sp. PDD-69b-5	https://www.ncbi.nlm.nih.gov/nucleotide/KR922277.1?report=genbank&log$=nuclalign&blast_rank=1&RID=9CV5R2N8015
BXOL_21	Arbequina	Scholander Chamber	AN	Sphingomonas	99.54	FJ436425.1	Sphingomonas sp. IMER-A2-12	https://www.ncbi.nlm.nih.gov/nucleotide/FJ436425.1?report=genbank&log$=nucltop&blast_rank=18&RID=P79429SM015
BXOL_22	Arbequina	Scholander Chamber	AN	Methylobacterium	100	AB698722.1	Methylobacterium adhaesivum, strain z88a	https://www.ncbi.nlm.nih.gov/nucleotide/AB698722.1?report=genbank&log$=nuclalign&blast_rank=1&RID=9RBY23ZP014
BXOL_23	Arbequina	Scholander Chamber	AN	Curtobacterium	100	KF733306.1	Curtobacterium b145	https://www.ncbi.nlm.nih.gov/nucleotide/KF733306.1?report=genbank&log$=nuclalign&blast_rank=1&RID=9CZ2TG3E01R
BXOL_24	Arbequina	Scholander Chamber	AN	Sphingomonas	99.7	JF706508.1	Sphingomonas sp. PDD-35b-15	https://www.ncbi.nlm.nih.gov/nucleotide/JF706508.1?report=genbank&log$=nuclalign&blast_rank=1&RID=9CJ081TU015
BXOL_25	Arbequina	Scholander Chamber	AN	Frigoribacterium	99.93	EU584512.1	Frigoribacterium sp. Everest-gws-26	https://www.ncbi.nlm.nih.gov/nucleotide/EU584512.1?report=genbank&log$=nuclalign&blast_rank=3&RID=9CMNP635015
BXOL_26	Arbequina	Scholander Chamber	AN	Frigoribacterium	99.93	MK398065.1	Frigoribacterium sp. strain C-S-L1-15	https://www.ncbi.nlm.nih.gov/nucleotide/MK398065.1?report=genbank&log$=nucltop&blast_rank=2&RID=P7DPYPES014
BXOL_27	Arbequina	Scholander Chamber	AN	Methylobacterium	99.93	KR811206.1	Methylobacterium marchantiae strain R100B/2	https://www.ncbi.nlm.nih.gov/nucleotide/KR811206.1?report=genbank&log$=nuclalign&blast_rank=1&RID=9CTVN07Z01R
BXOL_28	Arbequina	Scholander Chamber	AN	Sphingomonas	98.3	KJ584031.1	Sphingomonas sp. LS-081	https://www.ncbi.nlm.nih.gov/nucleotide/KJ584031.1?report=genbank&log$=nucltop&blast_rank=10&RID=P79BSYJB015
BXOL_29	Arbequina	Scholander Chamber	AN	Curtobacterium	99.85	KM187561.1	Curtobacterium sp. HP9Q	https://www.ncbi.nlm.nih.gov/nucleotide/KM187561.1?report=genbank&log$=nuclalign&blast_rank=1&RID=9CWV67H001R
BXOL_30	Arbequina	Scholander Chamber	AN	Sphingomonas	99.78	KY454489.1	Sphingomonas sp. strain NA368	https://www.ncbi.nlm.nih.gov/nucleotide/KY454489.1?report=genbank&log$=nuclalign&blast_rank=1&RID=9CY2SSEN01R
BXOL_31	Arbequina	Scholander Chamber	AN	Frigoribacterium	99.93	EU584512.1	Frigoribacterium sp. Everest-gws-26	https://www.ncbi.nlm.nih.gov/nucleotide/EU584512.1?report=genbank&log$=nuclalign&blast_rank=3&RID=9CZ97YCK01R
BXOL_32	Arbequina	Scholander Chamber	AN	Frigoribacterium	99.93	KR922277.1	Frigoribacterium sp. PDD-69b-5	https://www.ncbi.nlm.nih.gov/nucleotide/KR922277.1?report=genbank&log$=nuclalign&blast_rank=1&RID=9CJ7UFHU015
BXOL_33	Arbequina	Scholander Chamber	AN	Sphingomonas	99.85	LN832013.1	Sphingomonas sp. NA53	https://www.ncbi.nlm.nih.gov/nucleotide/LN832013.1?report=genbank&log$=nuclalign&blast_rank=6&RID=9R8E6E20015
BXOL_34	Arbequina	Scholander Chamber	AN	Frigoribacterium	99.85	EU584512.1	Frigoribacterium sp. Everest-gws-26	https://www.ncbi.nlm.nih.gov/nucleotide/EU584512.1?report=genbank&log$=nuclalign&blast_rank=3&RID=9CPE601G014
BXOL_35	Arbequina	Scholander Chamber	PD2	Frigoribacterium	99.78	MK398065.1	Frigoribacterium sp. strain C-S-L1-15	https://www.ncbi.nlm.nih.gov/nucleotide/MK398065.1?report=genbank&log$=nucltop&blast_rank=3&RID=P7CH737M015
BXOL_36	Arbequina	Scholander Chamber	PD2	Patulibacter	99.93	AJ871305.1	Patulibacter americanus strain CP153-3	https://www.ncbi.nlm.nih.gov/nucleotide/AJ871305.1?report=genbank&log$=nuclalign&blast_rank=1&RID=9CVWS3MY01R
BXOL_37	Arbequina	Scholander Chamber	PD2	Methylobacterium	99.93	KF441619.1	Methylobacterium sp. A2-603	https://www.ncbi.nlm.nih.gov/nucleotide/KF441619.1?report=genbank&log$=nuclalign&blast_rank=1&RID=9CX0KYF301R
BXOL_38	Arbequina	Scholander Chamber	PD2	Sphingomonas	98.89	AB480750.1	Sphingomonas melonis, strain: Acj 102	https://www.ncbi.nlm.nih.gov/nucleotide/AB480750.1?report=genbank&log$=nucltop&blast_rank=3&RID=P7CSFRB4014
BXOL_39	Arbequina	Scholander Chamber	PD2	Novosphingobium	98.89	KF460450.1	Novosphingobium fluoreni strain HLJ-RS18	https://www.ncbi.nlm.nih.gov/nucleotide/KF460450.1?report=genbank&log$=nuclalign&blast_rank=1&RID=9D00XN2B015
BXOL_40	Arbequina	Scholander Chamber	PD2	Sphingomonas	99.85	MH392690.1	Sphingomonas sp. strain ICMP 22266	https://www.ncbi.nlm.nih.gov/nucleotide/MH392690.1?report=genbank&log$=nuclalign&blast_rank=1&RID=9CJKSXR0015
BXOL_41A	Arbequina	Scholander Chamber	PD2	Curtobacterium	99.93	KM187561.1	Curtobacterium sp. HP9Q	https://www.ncbi.nlm.nih.gov/nucleotide/KM187561.1?report=genbank&log$=nuclalign&blast_rank=1&RID=9RA6WS4P015
BXOL_41B	Arbequina	Scholander Chamber	PD2	Curtobacterium	99.93	KC810833.1	Curtobacterium sp. 4-3 16S	https://www.ncbi.nlm.nih.gov/nucleotide/KC810833.1?report=genbank&log$=nuclalign&blast_rank=1&RID=9CPZ7KGB014
BXOL_42	Arbequina	Scholander Chamber	PD2	Methylobacterium	100	AB698722.1	Methylobacterium adhaesivum, strain z88a	https://www.ncbi.nlm.nih.gov/nucleotide/AB698722.1?report=genbank&log$=nuclalign&blast_rank=1&RID=9RBY23ZP014
BXOL_43	Arbequina	Scholander Chamber	PD2	Curtobacterium	99.71	JF496259.1	Curtobacterium flaccumfaciens strain XA2-10	https://www.ncbi.nlm.nih.gov/nucleotide/JF496259.1?report=genbank&log$=nucltop&blast_rank=2&RID=P7CWP4H3014
BXOL_44A	Arbequina	Scholander Chamber	PD2	Brevibacillus	100	KY630564.1	Brevibacillus agri strain SBA4	https://www.ncbi.nlm.nih.gov/nucleotide/KY630564.1?report=genbank&log$=nuclalign&blast_rank=1&RID=9CX6FPBC01R
BXOL_44B	Arbequina	Scholander Chamber	PD2	Methylobacterium	99.85	KM187166.1	Methylobacterium sp. CC13N	https://www.ncbi.nlm.nih.gov/nucleotide/KM187166.1?report=genbank&log$=nuclalign&blast_rank=1&RID=9CYEF2NX01R
BXOL_45	Arbequina	Scholander Chamber	PD2	Frigoribacterium	99.49	KR922060.1	Frigoribacterium sp. PDD-48b-7	https://www.ncbi.nlm.nih.gov/nucleotide/KR922060.1?report=genbank&log$=nuclalign&blast_rank=1&RID=BGNJHTVK014
BXOL_46	Arbequina	Scholander Chamber	PD2	Frigoribacterium	100	KR922277.1	Frigoribacterium sp. PDD-69b-5	https://www.ncbi.nlm.nih.gov/nucleotide/KR922277.1?report=genbank&log$=nuclalign&blast_rank=1&RID=A4CFZ7KB014
BXOL_47	Arbequina	Scholander Chamber	PD2	Sphingomonas	99.55	FJ716236.1	Sphingomonas sp. 4B	https://www.ncbi.nlm.nih.gov/nucleotide/FJ716236.1?report=genbank&log$=nuclalign&blast_rank=1&RID=A4CNKWSM014
BXOL_48	Arbequina	Scholander Chamber	PD2	Methylobacterium	100	MF625028.1	Methylobacterium sp. strain XY061	https://www.ncbi.nlm.nih.gov/nucleotide/MF625028.1?report=genbank&log$=nuclalign&blast_rank=1&RID=A4CV3VNH014
BXOL_49	Arbequina	Scholander Chamber	PD2	Sphingomonas	98.07	FR696367.1	Sphingomonas sp. Fr1	https://www.ncbi.nlm.nih.gov/nucleotide/FR696367.1?report=genbank&log$=nucltop&blast_rank=21&RID=P7A550U9014
BXOL_50	Arbequina	Scholander Chamber	PD2	Curtobacterium	100	MK100489.1	Curtobacterium sp. strain F6	https://www.ncbi.nlm.nih.gov/nucleotide/MK100489.1?report=genbank&log$=nuclalign&blast_rank=1&RID=A694Y26M014
BXOL_51	Arbequina	Scholander Chamber	PD2	Methylobacterium	99.78	AB698698.1	Methylobacterium adhaesivum, strain 58g	https://www.ncbi.nlm.nih.gov/nucleotide/AB698698.1?report=genbank&log$=nuclalign&blast_rank=1&RID=A6957NAZ015
BXOL_52	Arbequina	Scholander Chamber	PD2	Frigoribacterium	100	KR922060.1	Frigoribacterium sp. PDD-48b-7	https://www.ncbi.nlm.nih.gov/nucleotide/KR922060.1?report=genbank&log$=nuclalign&blast_rank=1&RID=A69N58HE014
BXOL_53	Arbequina	Scholander Chamber	PD2	Curtobacterium	99.91	MH769501.1	Curtobacterium sp. strain QW16-21	https://www.ncbi.nlm.nih.gov/nucleotide/MH769501.1?report=genbank&log$=nuclalign&blast_rank=1&RID=J3J4CKK9015
BXOL_54	Arbequina	Scholander Chamber	PD2	Frigoribacterium	100	KR922277.1	Frigoribacterium sp. PDD-69b-5	https://www.ncbi.nlm.nih.gov/nucleotide/KR922277.1?report=genbank&log$=nuclalign&blast_rank=1&RID=A69NGP9D015
BXOL_55	Arbequina	Scholander Chamber	R2A	Frondihabitans	99.2	HQ256836.1	Frondihabitans sp. PDD-32b-28	https://www.ncbi.nlm.nih.gov/nucleotide/HQ256836.1?report=genbank&log$=nuclalign&blast_rank=1&RID=A94145TE014
BXOL_56	Arbequina	Scholander Chamber	R2A	Sphingomonas	99.78	KF805085.1	Sphingomonas sp. Tibet-GD4604-2	https://www.ncbi.nlm.nih.gov/nucleotide/KF805085.1?report=genbank&log$=nuclalign&blast_rank=1&RID=9CTKAKD201R
BXOL_57	Arbequina	Scholander Chamber	R2A	Frigoribacterium	99.78	KR922277.1	Frigoribacterium sp. PDD-69b-5	https://www.ncbi.nlm.nih.gov/nucleotide/KR922277.1?report=genbank&log$=nuclalign&blast_rank=1&RID=A69NGP9D015
BXOL_58	Arbequina	Scholander Chamber	R2A	Sphingomonas	99.93	JF706508.1	Sphingomonas sp. PDD-35b-15	https://www.ncbi.nlm.nih.gov/nucleotide/JF706508.1?report=genbank&log$=nuclalign&blast_rank=1&RID=A69Y48NG014
BXOL_59	Arbequina	Scholander Chamber	R2A	Frigoribacterium	99.78	KR922277.1	Frigoribacterium sp. PDD-69b-5	https://www.ncbi.nlm.nih.gov/nucleotide/KR922277.1?report=genbank&log$=nuclalign&blast_rank=1&RID=A69NGP9D015
BXOL_60	Arbequina	Scholander Chamber	R2A	Modestobacter	99.93	KM507689.1	Modestobacter sp. FXJ8.165	https://www.ncbi.nlm.nih.gov/nucleotide/KM507689.1?report=genbank&log$=nuclalign&blast_rank=1&RID=A69YT392014
BXOL_61	Arbequina	Scholander Chamber	R2A	Frigoribacterium	100	KR922060.1	Frigoribacterium sp. PDD-48b-7	https://www.ncbi.nlm.nih.gov/nucleotide/KR922060.1?report=genbank&log$=nuclalign&blast_rank=1&RID=9RBN4NP9015
BXOL_62	Arbequina	Scholander Chamber	R2A	Sphingomonas	99.78	LN832013.1	Sphingomonas sp. NA53	https://www.ncbi.nlm.nih.gov/nucleotide/LN832013.1?report=genbank&log$=nuclalign&blast_rank=2&RID=A6A89156014
BXOL_63	Arbequina	Scholander Chamber	R2A	Amnibacterium	98.61	JQ396541.1	Amnibacterium sp. MN4-4	https://www.ncbi.nlm.nih.gov/nucleotide/JQ396541.1?report=genbank&log$=nuclalign&blast_rank=1&RID=A6A8R3TW015
BXOL_64	Arbequina	Scholander Chamber	R2A	Methylobacterium	99.93	KF441619.1	Methylobacterium sp. A2-603	https://www.ncbi.nlm.nih.gov/nucleotide/KF441619.1?report=genbank&log$=nuclalign&blast_rank=1&RID=A6A94NZ0015
BXOL_65	Arbequina	Scholander Chamber	R2A	Frigoribacterium	99.78	KR922277.1	Frigoribacterium sp. PDD-69b-5	https://www.ncbi.nlm.nih.gov/nucleotide/KR922277.1?report=genbank&log$=nuclalign&blast_rank=1&RID=A69NGP9D015
BXOL_66	Arbequina	Scholander Chamber	R2A	Frigoribacterium	99.78	KR922277.1	Frigoribacterium sp. PDD-69b-5	https://www.ncbi.nlm.nih.gov/nucleotide/KR922277.1?report=genbank&log$=nuclalign&blast_rank=1&RID=A69NGP9D015
BXOL_67	Arbequina	Scholander Chamber	R2A	Paenibacillus	99.73	JQ028134.1	Paenibacillus sp. H5	https://www.ncbi.nlm.nih.gov/nucleotide/JQ028134.1?report=genbank&log$=nuclalign&blast_rank=1&RID=J3J8HU7N015
BXOL_68	Arbequina	Scholander Chamber	R2A	Curtobacterium	100	MK100489.1	Curtobacterium sp. strain F6	https://www.ncbi.nlm.nih.gov/nucleotide/MK100489.1?report=genbank&log$=nuclalign&blast_rank=1&RID=A6ARCH8R014
BXOL_69	Arbequina	Scholander Chamber	R2A	Frigoribacterium	100	KR922060.1	Frigoribacterium sp. PDD-48b-7	https://www.ncbi.nlm.nih.gov/nucleotide/KR922060.1?report=genbank&log$=nuclalign&blast_rank=1&RID=9BXFX00J014
BXOL_70	Arbequina	Scholander Chamber	R2A	Methylobacterium	100	AB698709.1	Methylobacterium adhaesivum, strain 34b	https://www.ncbi.nlm.nih.gov/nucleotide/AB698722.1?report=genbank&log$=nuclalign&blast_rank=1&RID=9RBY23ZP014
BXOL_71	Arbequina	Scholander Chamber	R2A	Frigoribacterium	99.86	KR922060.1	Frigoribacterium sp. PDD-48b-7	https://www.ncbi.nlm.nih.gov/nucleotide/KR922060.1?report=genbank&log$=nuclalign&blast_rank=1&RID=9BXFX00J014
BXOL_72	Arbequina	Scholander Chamber	R2A	Quadrisphaera	96.66	MH161602.1	Quadrisphaera sp. strain DD2A	https://www.ncbi.nlm.nih.gov/nucleotide/MH161602.1?report=genbank&log$=nuclalign&blast_rank=2&RID=A6B50SF0015
BXOL_73	Arbequina	Scholander Chamber	R2A	Sphingomonas	99.92	FJ716236.1	Sphingomonas sp. 4B	https://www.ncbi.nlm.nih.gov/nucleotide/FJ716236.1?report=genbank&log$=nuclalign&blast_rank=1&RID=A4CNKWSM014
BXOL_74	Arbequina	Scholander Chamber	BCYE	Curtobacterium	99.64	JF496259.1	Curtobacterium flaccumfaciens strain XA2-10	https://www.ncbi.nlm.nih.gov/nucleotide/JF496259.1?report=genbank&log$=nucltop&blast_rank=2&RID=P7B5749G015
BXOL_75	Arbequina	Scholander Chamber	BCYE	Methylobacterium	100	AB698709.1	Methylobacterium adhaesivum, strain 34b	https://www.ncbi.nlm.nih.gov/nucleotide/AB698722.1?report=genbank&log$=nuclalign&blast_rank=1&RID=9RBY23ZP014
BXOL_76	Arbequina	Scholander Chamber	BCYE	Frigoribacterium	100	KR922277.1	Frigoribacterium sp. PDD-69b-5	https://www.ncbi.nlm.nih.gov/nucleotide/KR922277.1?report=genbank&log$=nuclalign&blast_rank=1&RID=9CWN41ZZ01R
BXOL_77	Arbequina	Scholander Chamber	BCYE	Sphingomonas	99.85	FR691420.1	Sphingomonas aerolata, strain R-36940	https://www.ncbi.nlm.nih.gov/nucleotide/FR691420.1?report=genbank&log$=nuclalign&blast_rank=3&RID=9CK84DNU01R
BXOL_78	Arbequina	Scholander Chamber	BCYE	Modestobacter	98.55	FR682686.1	Modestobacter sp. R-36506	https://www.ncbi.nlm.nih.gov/nucleotide/FR682686.1?report=genbank&log$=nucltop&blast_rank=3&RID=P7B9N4P2015
BXOL_79	Arbequina	Scholander Chamber	BCYE	Quadrisphaera	98.47	MH161602.1	Quadrisphaera sp. strain DD2A	https://www.ncbi.nlm.nih.gov/nucleotide/MH161602.1?report=genbank&log$=nuclalign&blast_rank=2&RID=A6B50SF0015
BXOL_80	Arbequina	Scholander Chamber	BCYE	Sphingomonas	100	MH392690.1	Sphingomonas sp. strain ICMP 22266	https://www.ncbi.nlm.nih.gov/nucleotide/MH392690.1?report=genbank&log$=nuclalign&blast_rank=1&RID=A6BTGFAE015
BXOL_81	Arbequina	Scholander Chamber	BCYE	Methylobacterium	100	AB698709.1	Methylobacterium adhaesivum, strain 34b	https://www.ncbi.nlm.nih.gov/nucleotide/AB698722.1?report=genbank&log$=nuclalign&blast_rank=1&RID=9RBY23ZP014
BXOL_82	Arbequina	Scholander Chamber	BCYE	Frigoribacterium	99.85	KR922060.1	Frigoribacterium sp. PDD-48b-7	https://www.ncbi.nlm.nih.gov/nucleotide/KR922060.1?report=genbank&log$=nuclalign&blast_rank=1&RID=9BXFX00J014
BXOL_83	Arbequina	Scholander Chamber	BCYE	Frigoribacterium	99.93	KR922060.1	Frigoribacterium sp. PDD-48b-7	https://www.ncbi.nlm.nih.gov/nucleotide/KR922060.1?report=genbank&log$=nuclalign&blast_rank=1&RID=9BXFX00J014
BXOL_84	Arbequina	Scholander Chamber	BCYE	Dermacoccus	98.38	KM378574.1	Dermacoccus nishinomiyaensis strain BCX-20	https://www.ncbi.nlm.nih.gov/nucleotide/KM378574.1?report=genbank&log$=nuclalign&blast_rank=1&RID=A6CRC8DM014
BXOL_85	Arbequina	Scholander Chamber	BCYE	Frigoribacterium	99.85	KR922277.1	Frigoribacterium sp. PDD-69b-5	https://www.ncbi.nlm.nih.gov/nucleotide/KR922277.1?report=genbank&log$=nuclalign&blast_rank=1&RID=9CWN41ZZ01R
BXOL_86	Arbequina	Scholander Chamber	BCYE	Frigoribacterium	99.93	KR922060.1	Frigoribacterium sp. PDD-48b-7	https://www.ncbi.nlm.nih.gov/nucleotide/KR922060.1?report=genbank&log$=nuclalign&blast_rank=1&RID=9BXFX00J014
BXOL_87	Arbequina	Scholander Chamber	BCYE	Sphingomonas	99.56	LN832013.1	Sphingomonas sp. NA53	https://www.ncbi.nlm.nih.gov/nucleotide/LN832013.1?report=genbank&log$=nuclalign&blast_rank=2&RID=A6A89156014
BXOL_88	Arbequina	Scholander Chamber	BCYE	Frigoribacterium	100	KR922277.1	Frigoribacterium sp. PDD-69b-5	https://www.ncbi.nlm.nih.gov/nucleotide/KR922277.1?report=genbank&log$=nuclalign&blast_rank=1&RID=9CWN41ZZ01R
BXOL_89	Arbequina	Scholander Chamber	BCYE	Curtobacterium	99.93	KM187561.1	Curtobacterium sp. HP9Q	https://www.ncbi.nlm.nih.gov/nucleotide/KM187561.1?report=genbank&log$=nuclalign&blast_rank=1&RID=9RA6WS4P015
BXOL_90	Arbequina	Scholander Chamber	BCYE	Nocardioides	99.49	AB526327.1	Nocardioides sp. JAM-AC12	https://www.ncbi.nlm.nih.gov/nucleotide/AB526327.1?report=genbank&log$=nuclalign&blast_rank=1&RID=A94AER2B014
BXOL_91	Arbequina	Scholander Chamber	BCYE	Methylobacterium	99.33	AB698709.1	Methylobacterium adhaesivum, strain 34b	https://www.ncbi.nlm.nih.gov/nucleotide/AB698722.1?report=genbank&log$=nuclalign&blast_rank=1&RID=9RBY23ZP014
BXOL_92	Arbequina	Scholander Chamber	BCYE	Frigoribacterium	99.27	KR922060.1	Frigoribacterium sp. PDD-48b-7	https://www.ncbi.nlm.nih.gov/nucleotide/KR922060.1?report=genbank&log$=nuclalign&blast_rank=1&RID=9BXFX00J014
BXOL_93	Arbequina	Scholander Chamber	BCYE	Sphingomonas	99.25	GU980216.1	Sphingomonas sp. CCGE4008	https://www.ncbi.nlm.nih.gov/nucleotide/GU980216.1?report=genbank&log$=nuclalign&blast_rank=5&RID=A6D0BNS6014
BXOL_94	Arbequina	Scholander Chamber	BCYE	Marmoricola	99.49	KM891546.1	Marmoricola aurantiacus strain DS1-5B	https://www.ncbi.nlm.nih.gov/nucleotide/KM891546.1?report=genbank&log$=nuclalign&blast_rank=1&RID=9CRAJCT5014
BXOL_95	Arbequina	Scholander Chamber	BCYE	Methylobacterium	98.29	AB698722.1	Methylobacterium adhaesivum, strain z88a	https://www.ncbi.nlm.nih.gov/nucleotide/AB698722.1?report=genbank&log$=nuclalign&blast_rank=1&RID=9RBY23ZP014
BXOL_96	Arbequina	Scholander Chamber	BCYE	Frigoribacterium	99.7	KR922277.1	Frigoribacterium sp. PDD-69b-5	https://www.ncbi.nlm.nih.gov/nucleotide/KR922277.1?report=genbank&log$=nuclalign&blast_rank=1&RID=9CWN41ZZ01R
BXOL_97	Arbequina	Scholander Chamber	BCYE	Curtobacterium	99.64	KC810833.1	Curtobacterium sp. 4-3 16S	https://www.ncbi.nlm.nih.gov/nucleotide/KC810833.1?report=genbank&log$=nuclalign&blast_rank=1&RID=9CPZ7KGB014
BXOL_98	Acebuche	Scholander Chamber	AN	Frigoribacterium	99.35	KR922231.1	Frigoribacterium sp. PDD-63b-32	https://www.ncbi.nlm.nih.gov/nucleotide/KR922231.1?report=genbank&log$=nucltop&blast_rank=2&RID=P7D4A927014
BXOL_99	Acebuche	Scholander Chamber	AN	Methylobacterium	100	KF441619.1	Methylobacterium sp. A2-603	https://www.ncbi.nlm.nih.gov/nucleotide/KF441619.1?report=genbank&log$=nuclalign&blast_rank=1&RID=9CP6H7N1015
BXOL_100	Acebuche	Scholander Chamber	AN	Frigoribacterium	99.93	KR922277.1	Frigoribacterium sp. PDD-69b-5	https://www.ncbi.nlm.nih.gov/nucleotide/KR922277.1?report=genbank&log$=nuclalign&blast_rank=1&RID=9CWN41ZZ01R
BXOL_101	Acebuche	Scholander Chamber	AN	Methylobacterium	99.63	AB698722.1	Methylobacterium adhaesivum, strain z88a	https://www.ncbi.nlm.nih.gov/nucleotide/AB698722.1?report=genbank&log$=nuclalign&blast_rank=1&RID=9RBY23ZP014
BXOL_102	Acebuche	Scholander Chamber	AN	Methylobacterium	99.78	AB698722.1	Methylobacterium adhaesivum, strain z88a	https://www.ncbi.nlm.nih.gov/nucleotide/AB698722.1?report=genbank&log$=nuclalign&blast_rank=1&RID=9RBY23ZP014
BXOL_103A	Acebuche	Scholander Chamber	AN	Sphingomonas	95.29	JX949595.1	Sphingomonas sp. MDB1-53-1	https://www.ncbi.nlm.nih.gov/nucleotide/JX949595.1?report=genbank&log$=nucltop&blast_rank=2&RID=P7ADHHCT015
BXOL_103B	Acebuche	Scholander Chamber	AN	Kocuria	99.93	MK517586.1	Kocuria palustris strain NS-8	https://www.ncbi.nlm.nih.gov/nucleotide/MK517586.1?report=genbank&log$=nuclalign&blast_rank=1&RID=A6D0ZE8W015
BXOL_104	Acebuche	Scholander Chamber	AN	Roseomonas	97.8	LN614685.1	Roseomonas sp. L2B03	https://www.ncbi.nlm.nih.gov/nucleotide/LN614685.1?report=genbank&log$=nucltop&blast_rank=3&RID=P7D78G7701R
BXOL_106	Acebuche	Scholander Chamber	PD2	Methylobacterium	99.78	AB698680.1	Methylobacterium sp. 92d	https://www.ncbi.nlm.nih.gov/nucleotide/AB698680.1?report=genbank&log$=nuclalign&blast_rank=1&RID=A95428JS014
BXOL_108A	Acebuche	Scholander Chamber	PD2	Bacillus	99.65	KF956687.1	Bacillus sp. S22208	https://www.ncbi.nlm.nih.gov/nucleotide/KF956687.1?report=genbank&log$=nuclalign&blast_rank=1&RID=9CN9XJ6M014
BXOL_108B	Acebuche	Scholander Chamber	PD2	Bacillus	99.5	MF139337.1	Bacillus sp. strain FJAT-25513	https://www.ncbi.nlm.nih.gov/nucleotide/MF139337.1?report=genbank&log$=nuclalign&blast_rank=1&RID=A6DEVKB6014
BXOL_109	Acebuche	Scholander Chamber	PD2	Bacillus	99.3	MK280700.1	Bacillus sp. (in: Bacteria) strain 1416X2	https://www.ncbi.nlm.nih.gov/nucleotide/MK280700.1?report=genbank&log$=nuclalign&blast_rank=1&RID=A954CXXT014
BXOL_110A	Acebuche	Scholander Chamber	PD2	Methylobacterium	100	AB698722.1	Methylobacterium adhaesivum, strain z88a	https://www.ncbi.nlm.nih.gov/nucleotide/AB698722.1?report=genbank&log$=nuclalign&blast_rank=1&RID=9RBY23ZP014
BXOL_111	Acebuche	Scholander Chamber	PD2	Sphingomonas	97.01	LN832013.1	Sphingomonas sp. NA53	https://www.ncbi.nlm.nih.gov/nucleotide/LN832013.1?report=genbank&log$=nuclalign&blast_rank=2&RID=A6A89156014
BXOL_112	Acebuche	Scholander Chamber	PD2	Paenibacillus	97.52	MK110480.1	Paenibacillus populi strain BT73	https://www.ncbi.nlm.nih.gov/nucleotide/MK110480.1?report=genbank&log$=nuclalign&blast_rank=2&RID=A6DF358K015
BXOL_113	Acebuche	Scholander Chamber	PD2	Amnibacterium	99.49	KM507591.1	Amnibacterium sp. FXJ8.173	https://www.ncbi.nlm.nih.gov/nucleotide/KM507591.1?report=genbank&log$=nucltop&blast_rank=15&RID=P7AKBXSJ014
BXOL_114	Acebuche	Scholander Chamber	PD2	Bacillus	99.64	MF581414.1	Bacillus subterraneus strain Md1-8	https://www.ncbi.nlm.nih.gov/nucleotide/MF581414.1?report=genbank&log$=nuclalign&blast_rank=1&RID=A95EY479015
BXOL_115	Acebuche	Scholander Chamber	PD2	Sphingomonas	96.69	EU977595.1	Sphingomonas melonis strain 1P04ME	https://www.ncbi.nlm.nih.gov/nucleotide/EU977595.1?report=genbank&log$=nuclalign&blast_rank=2&RID=A96B7NXP014
BXOL_116	Acebuche	Scholander Chamber	PD2	Curtobacterium	99.71	KR476455.1	Curtobacterium flaccumfaciens strain XBL-R7	https://www.ncbi.nlm.nih.gov/nucleotide/KR476455.1?report=genbank&log$=nuclalign&blast_rank=2&RID=A96BGYZ0014
BXOL_117	Acebuche	Scholander Chamber	PD2	Methylobacterium	99.92	KF441619.1	Methylobacterium sp. A2-603	https://www.ncbi.nlm.nih.gov/nucleotide/KF441619.1?report=genbank&log$=nuclalign&blast_rank=1&RID=9CP6H7N1015
BXOL_119	Acebuche	Scholander Chamber	R2A	Methylobacterium	99.93	AF408975.1	Methylobacterium sp. Ellin133	https://www.ncbi.nlm.nih.gov/nucleotide/AF408975.1?report=genbank&log$=nuclalign&blast_rank=1&RID=CUB5KJWS014
BXOL_120	Acebuche	Scholander Chamber	R2A	Frondihabitans	99.78	NR_116933.1	Frondihabitans peucedani strain RS-15	https://www.ncbi.nlm.nih.gov/nucleotide/NR_116933.1?report=genbank&log$=nucltop&blast_rank=2&RID=P7DBFB1G01R
BXOL_122	Acebuche	Scholander Chamber	R2A	Frigoribacterium	99.34	MH392654.1	Frigoribacterium sp. strain ICMP 22317	https://www.ncbi.nlm.nih.gov/nucleotide/MH392654.1?report=genbank&log$=nucltop&blast_rank=2&RID=P7DEJ12Y01R
BXOL_123	Acebuche	Scholander Chamber	R2A	Methylobacterium	99.63	KM187166.1	Methylobacterium sp. CC13N	https://www.ncbi.nlm.nih.gov/nucleotide/KM187166.1?report=genbank&log$=nuclalign&blast_rank=1&RID=9CYEF2NX01R
BXOL_124	Acebuche	Scholander Chamber	R2A	Bacillus	98.64	KY849435.1	Bacillus humi strain FJAT-45389	https://www.ncbi.nlm.nih.gov/nucleotide/KY849435.1?report=genbank&log$=nucltop&blast_rank=9&RID=P7ARHTYT015
BXOL_125	Acebuche	Scholander Chamber	R2A	Methylobacterium	98.39	FJ157960.1	Methylobacterium sp. 1a.16 collection-date 15-Sep-2003	https://www.ncbi.nlm.nih.gov/nucleotide/FJ157960.1?report=genbank&log$=nuclalign&blast_rank=1&RID=A973B1A9014
BXOL_126	Acebuche	Scholander Chamber	R2A	Nocardioides	97.59	FM998038.1	Nocardioides sp. RS-51	https://www.ncbi.nlm.nih.gov/nucleotide/FM998038.1?report=genbank&log$=nuclalign&blast_rank=1&RID=A973JUUF014
BXOL_127	Acebuche	Scholander Chamber	R2A	Bacillus	99.64	KF956687.1	Bacillus sp. S22208	https://www.ncbi.nlm.nih.gov/nucleotide/KF956687.1?report=genbank&log$=nuclalign&blast_rank=1&RID=9CN9XJ6M014
BXOL_128	Acebuche	Scholander Chamber	R2A	Methylobacterium	99.78	AB698722.1	Methylobacterium adhaesivum, strain z88a	https://www.ncbi.nlm.nih.gov/nucleotide/AB698722.1?report=genbank&log$=nuclalign&blast_rank=1&RID=9RBY23ZP014
BXOL_129	Acebuche	Scholander Chamber	R2A	Sphingomonas	97.11	KY649375.1	Sphingomonas melonis strain EC-9	https://www.ncbi.nlm.nih.gov/nucleotide/KY649375.1?report=genbank&log$=nuclalign&blast_rank=2&RID=CUBSP827014
BXOL_130	Acebuche	Scholander Chamber	R2A	Sphingomonas	99.48	HQ224629.1	Sphingomonas sp. SGb236	https://www.ncbi.nlm.nih.gov/nucleotide/HQ224629.1?report=genbank&log$=nuclalign&blast_rank=1&RID=A97GMNYH014
BXOL_132	Acebuche	Scholander Chamber	BCYE	Methylobacterium	99.48	FJ157960.1	Methylobacterium sp. 1a.16 collection-date 15-Sep-2003	https://www.ncbi.nlm.nih.gov/nucleotide/FJ157960.1?report=genbank&log$=nuclalign&blast_rank=1&RID=A973B1A9014
BXOL_133	Acebuche	Scholander Chamber	BCYE	Sphingomonas	99.41	KF805085.1	Sphingomonas sp. Tibet-GD4604-2	https://www.ncbi.nlm.nih.gov/nucleotide/KF805085.1?report=genbank&log$=nuclalign&blast_rank=1&RID=9CTKAKD201R
BXOL_135	Acebuche	Scholander Chamber	BCYE	Methylobacterium	99.93	AF408975.1	Methylobacterium sp. Ellin133	https://www.ncbi.nlm.nih.gov/nucleotide/AF408975.1?report=genbank&log$=nuclalign&blast_rank=1&RID=CUB5KJWS014
BXOL_136	Acebuche	Scholander Chamber	BCYE	Methylobacterium	100	AB698722.1	Methylobacterium adhaesivum, strain z88a	https://www.ncbi.nlm.nih.gov/nucleotide/AB698722.1?report=genbank&log$=nuclalign&blast_rank=1&RID=9RBY23ZP014
BXOL_137B	Acebuche	Scholander Chamber	BCYE	Acinetobacter	99.57	KJ585678.1	Acinetobacter ursingii strain VTM2R93	https://www.ncbi.nlm.nih.gov/nucleotide/KJ585678.1?report=genbank&log$=nuclalign&blast_rank=3&RID=A98NGCDV015
BXOL_138	Acebuche	Scholander Chamber	BCYE	Paenibacillus	99.84	KF607091.1	Paenibacillus lactis strain LG2	https://www.ncbi.nlm.nih.gov/nucleotide/KF607091.1?report=genbank&log$=nuclalign&blast_rank=1&RID=CUC2TRAU015
BXOL_139	Picual	Woody Chips	AN	Bacillus	99.02	MN209958.1	Bacillus megaterium strain ZBHT36	https://www.ncbi.nlm.nih.gov/nucleotide/MN209958.1?report=genbank&log$=nucltop&blast_rank=1&RID=P7DJNFZ001R
BXOL_140	Picual	Woody Chips	AN	Methylobacterium	100	AB698709.1	Methylobacterium adhaesivum, strain 34b	https://www.ncbi.nlm.nih.gov/nucleotide/AB698722.1?report=genbank&log$=nuclalign&blast_rank=1&RID=9RBY23ZP014
BXOL_142	Picual	Woody Chips	AN	Frigoribacterium	99.93	KR922060.1	Frigoribacterium sp. PDD-48b-7	https://www.ncbi.nlm.nih.gov/nucleotide/KR922060.1?report=genbank&log$=nuclalign&blast_rank=1&RID=9BXFX00J014
BXOL_144	Picual	Woody Chips	AN	Sphingomonas	98.26	MH392690.1	Sphingomonas sp. strain ICMP 22266	https://www.ncbi.nlm.nih.gov/nucleotide/MH392690.1?report=genbank&log$=nuclalign&blast_rank=1&RID=9CJKSXR0015
BXOL_145	Picual	Woody Chips	AN	Sphingomonas	99.78	KF805085.1	Sphingomonas sp. Tibet-GD4604-2	https://www.ncbi.nlm.nih.gov/nucleotide/KF805085.1?report=genbank&log$=nuclalign&blast_rank=1&RID=9CTKAKD201R
BXOL_146	Picual	Woody Chips	AN	Bacillus	99.86	JQ579625.1	Bacillus nealsonii strain F22	https://www.ncbi.nlm.nih.gov/nucleotide/JQ579625.1?report=genbank&log$=nuclalign&blast_rank=1&RID=A9AGSEA4014
BXOL_147	Picual	Woody Chips	AN	Sphingomonas	99.63	MH392690.1	Sphingomonas sp. strain ICMP 22266	https://www.ncbi.nlm.nih.gov/nucleotide/MH392690.1?report=genbank&log$=nuclalign&blast_rank=1&RID=9CJKSXR0015
BXOL_148	Picual	Woody Chips	AN	Dermacoccus	99.71	KJ744022.1	Dermacoccus sp. 76H2a	https://www.ncbi.nlm.nih.gov/nucleotide/KJ744022.1?report=genbank&log$=nuclalign&blast_rank=1&RID=A9ASSS85015
BXOL_149	Picual	Woody Chips	PD2	Frigoribacterium	99.71	KR922060.1	Frigoribacterium sp. PDD-48b-7	https://www.ncbi.nlm.nih.gov/nucleotide/KR922060.1?report=genbank&log$=nuclalign&blast_rank=1&RID=9BXFX00J014
BXOL_150	Picual	Woody Chips	PD2	Frigoribacterium	99.86	AF157478.1	Frigoribacterium sp. 227	https://www.ncbi.nlm.nih.gov/nucleotide/AF157478.1?report=genbank&log$=nucltop&blast_rank=2&RID=P7BEG6YR015
BXOL_152	Picual	Woody Chips	PD2	Frigoribacterium	95.09	KR922277.1	Frigoribacterium sp. PDD-69b-5	https://www.ncbi.nlm.nih.gov/nucleotide/KR922277.1?report=genbank&log$=nuclalign&blast_rank=1&RID=9CWN41ZZ01R
BXOL_155	Picual	Woody Chips	PD2	Sphingomonas	99.85	KF805085.1	Sphingomonas sp. Tibet-GD4604-2	https://www.ncbi.nlm.nih.gov/nucleotide/KF805085.1?report=genbank&log$=nuclalign&blast_rank=1&RID=9CTKAKD201R
BXOL_157	Picual	Woody Chips	PD2	Methylobacterium	99.7	AB698709.1	Methylobacterium adhaesivum, strain 34b	https://www.ncbi.nlm.nih.gov/nucleotide/AB698722.1?report=genbank&log$=nuclalign&blast_rank=1&RID=9RBY23ZP014
BXOL_158	Picual	Woody Chips	PD2	Methylobacterium	99.93	KX990230.1	Methylobacterium sp. strain Ap10E	https://www.ncbi.nlm.nih.gov/nucleotide/KX990230.1?report=genbank&log$=nuclalign&blast_rank=1&RID=B8C0YEVB015
BXOL_159A	Picual	Woody Chips	R2A	Kineococcus	99.13	FJ868220.1	Kineococcus sp. CNU140	https://www.ncbi.nlm.nih.gov/nucleotide/FJ868220.1?report=genbank&log$=nuclalign&blast_rank=1&RID=CJG02C1T01R
BXOL_159B	Picual	Woody Chips	R2A	Methylobacterium	100	AB698722.1	Methylobacterium adhaesivum, strain z88a	https://www.ncbi.nlm.nih.gov/nucleotide/AB698722.1?report=genbank&log$=nuclalign&blast_rank=1&RID=9RBY23ZP014
BXOL_160	Picual	Woody Chips	R2A	Methylobacterium	100	AB698709.1	Methylobacterium adhaesivum, strain 34b	https://www.ncbi.nlm.nih.gov/nucleotide/AB698722.1?report=genbank&log$=nuclalign&blast_rank=1&RID=9RBY23ZP014
BXOL_161	Picual	Woody Chips	R2A	Bacillus	97.4	MK204994.1	Bacillus sp. strain MAH-31	https://www.ncbi.nlm.nih.gov/nucleotide/MK204994.1?report=genbank&log$=nucltop&blast_rank=5&RID=P7BHSMHD014
BXOL_162	Picual	Woody Chips	R2A	Variovorax	99.64	LN832019.1	Variovorax sp. NA32	https://www.ncbi.nlm.nih.gov/nucleotide/LN832019.1?report=genbank&log$=nuclalign&blast_rank=1&RID=B8D5XFSZ015
BXOL_163	Picual	Woody Chips	R2A	Frigoribacterium	100	KR922060.1	Frigoribacterium sp. PDD-48b-7	https://www.ncbi.nlm.nih.gov/nucleotide/KR922060.1?report=genbank&log$=nuclalign&blast_rank=1&RID=9BXFX00J014
BXOL_164A	Picual	Woody Chips	R2A	Frigoribacterium	99.93	KR922277.1	Frigoribacterium sp. PDD-69b-5	https://www.ncbi.nlm.nih.gov/nucleotide/KR922277.1?report=genbank&log$=nuclalign&blast_rank=1&RID=9CWN41ZZ01R
BXOL_164B	Picual	Woody Chips	R2A	Frigoribacterium	100	KR922277.1	Frigoribacterium sp. PDD-69b-5	https://www.ncbi.nlm.nih.gov/nucleotide/KR922277.1?report=genbank&log$=nuclalign&blast_rank=1&RID=9CWN41ZZ01R
BXOL_165	Picual	Woody Chips	R2A	Frigoribacterium	99.93	KM891540.1	Frigoribacterium faeni, strain AP8-1B	https://www.ncbi.nlm.nih.gov/nucleotide/KM891540.1?report=genbank&log$=nuclalign&blast_rank=1&RID=B8DHZUUC015
BXOL_166	Picual	Woody Chips	R2A	Bacillus	99.65	JQ695933.1	Bacillus humi strain CRRI-HN-6	https://www.ncbi.nlm.nih.gov/nucleotide/JQ695933.1?report=genbank&log$=nuclalign&blast_rank=1&RID=9CUR2EHD01R
BXOL_167	Picual	Woody Chips	R2A	Dermacoccus	99.63	KM378574.1	Dermacoccus nishinomiyaensis strain BCX-20	https://www.ncbi.nlm.nih.gov/nucleotide/KM378574.1?report=genbank&log$=nuclalign&blast_rank=1&RID=A6CRC8DM014
BXOL_168	Picual	Woody Chips	R2A	Sphingomonas	98.44	KJ642461.1	Sphingomonas sp. EP_L_79	https://www.ncbi.nlm.nih.gov/nucleotide/KJ642461.1?report=genbank&log$=nuclalign&blast_rank=22&RID=J3KZYF46014
BXOL_169	Picual	Woody Chips	R2A	Frigoribacterium	99.93	KR922277.1	Frigoribacterium sp. PDD-69b-5	https://www.ncbi.nlm.nih.gov/nucleotide/KR922277.1?report=genbank&log$=nuclalign&blast_rank=1&RID=9CWN41ZZ01R
BXOL_170	Picual	Woody Chips	BCYE	Methylobacterium	99.93	FN868946.1	Methylobacterium sp., strain 337	https://www.ncbi.nlm.nih.gov/nucleotide/FN868946.1?report=genbank&log$=nuclalign&blast_rank=1&RID=B8DTVRS6015
BXOL_171	Picual	Woody Chips	BCYE	Frigoribacterium	99.93	JX949267.1	Frigoribacterium sp. Hb4	https://www.ncbi.nlm.nih.gov/nucleotide/JX949267.1?report=genbank&log$=nuclalign&blast_rank=1&RID=B8DU360W015
BXOL_173	Picual	Woody Chips	BCYE	Sphingomonas	100	MH392690.1	Sphingomonas sp. strain ICMP 22266	https://www.ncbi.nlm.nih.gov/nucleotide/MH392690.1?report=genbank&log$=nuclalign&blast_rank=1&RID=9CJKSXR0015
BXOL_175	Picual	Woody Chips	BCYE	Methylobacterium	99.85	KM187166.1	Methylobacterium sp. CC13N	https://www.ncbi.nlm.nih.gov/nucleotide/KM187166.1?report=genbank&log$=nuclalign&blast_rank=1&RID=9CYEF2NX01R
BXOL_176	Picual	Woody Chips	BCYE	Frigoribacterium	99.93	KR922277.1	Frigoribacterium sp. PDD-69b-5	https://www.ncbi.nlm.nih.gov/nucleotide/KR922277.1?report=genbank&log$=nuclalign&blast_rank=1&RID=9CWN41ZZ01R
BXOL_178	Picual	Woody Chips	BCYE	Frigoribacterium	99.93	KR922277.1	Frigoribacterium sp. PDD-69b-5	https://www.ncbi.nlm.nih.gov/nucleotide/KR922277.1?report=genbank&log$=nuclalign&blast_rank=1&RID=9CWN41ZZ01R
BXOL_179	Picual	Woody Chips	BCYE	Frigoribacterium	99.71	KM891540.1	Frigoribacterium faeni, strain AP8-1B	https://www.ncbi.nlm.nih.gov/nucleotide/KM891540.1?report=genbank&log$=nuclalign&blast_rank=1&RID=B8DHZUUC015
BXOL_180	Arbequina	Woody Chips	AN	Frigoribacterium	100	KR922277.1	Frigoribacterium sp. PDD-69b-5	https://www.ncbi.nlm.nih.gov/nucleotide/KR922277.1?report=genbank&log$=nuclalign&blast_rank=1&RID=9CWN41ZZ01R
BXOL_182	Arbequina	Woody Chips	PD2	Bacillus	100	MK704289.1	Bacillus sp. (in: Bacteria) strain H2	https://www.ncbi.nlm.nih.gov/nucleotide/MK704289.1?report=genbank&log$=nuclalign&blast_rank=1&RID=CUCBH87U014
BXOL_183	Arbequina	Woody Chips	PD2	Dermacoccus	99.48	KM378574.1	Dermacoccus nishinomiyaensis strain BCX-20	https://www.ncbi.nlm.nih.gov/nucleotide/KM378574.1?report=genbank&log$=nuclalign&blast_rank=1&RID=A6CRC8DM014
BXOL_184	Arbequina	Woody Chips	R2A	Curtobacterium	99.86	KR476455.1	Curtobacterium flaccumfaciens strain XBL-R7	https://www.ncbi.nlm.nih.gov/nucleotide/KR476455.1?report=genbank&log$=nuclalign&blast_rank=2&RID=A96BGYZ0014
BXOL_185	Arbequina	Woody Chips	R2A	Enterococcus	97.97	KJ725216.1	Enterococcus faecalis strain B6.1.1A	https://www.ncbi.nlm.nih.gov/nucleotide/KJ725216.1?report=genbank&log$=nuclalign&blast_rank=1&RID=B8EH2YMY015
BXOL_186	Arbequina	Woody Chips	R2A	Curtobacterium	100	KC810833.1	Curtobacterium sp. 4-3 16S	https://www.ncbi.nlm.nih.gov/nucleotide/KC810833.1?report=genbank&log$=nuclalign&blast_rank=1&RID=9CPZ7KGB014
BXOL_187	Arbequina	Woody Chips	R2A	Curtobacterium	99.93	KR476455.1	Curtobacterium flaccumfaciens strain XBL-R7	https://www.ncbi.nlm.nih.gov/nucleotide/KR476455.1?report=genbank&log$=nuclalign&blast_rank=2&RID=A96BGYZ0014
BXOL_188	Arbequina	Woody Chips	R2A	Kineococcus	98.22	FJ214365.1	Kineococcus sp. YIM 65377	https://www.ncbi.nlm.nih.gov/nucleotide/FJ214365.1?report=genbank&log$=nuclalign&blast_rank=1&RID=B8F0PS3S014
BXOL_189	Arbequina	Woody Chips	R2A	Sphingomonas	98.88	HM204923.1	Sphingomonas sp. PBI 163	https://www.ncbi.nlm.nih.gov/nucleotide/HM204923.1?report=genbank&log$=nuclalign&blast_rank=2&RID=9CYWX03A01R
BXOL_190	Arbequina	Woody Chips	BCYE	Curtobacterium	99.86	KR476455.1	Curtobacterium flaccumfaciens strain XBL-R7	https://www.ncbi.nlm.nih.gov/nucleotide/KR476455.1?report=genbank&log$=nuclalign&blast_rank=2&RID=A96BGYZ0014
BXOL_191	Arbequina	Woody Chips	BCYE	Brevibacillus	99.79	KY316485.1	Brevibacillus invocatus strain ZLynn1000-20	https://www.ncbi.nlm.nih.gov/nucleotide/KY316485.1?report=genbank&log$=nuclalign&blast_rank=1&RID=CUCC78N8014
BXOL_192	Arbequina	Woody Chips	BCYE	Brevibacillus	100	MH587025.1	Brevibacillus invocatus strain AB14	https://www.ncbi.nlm.nih.gov/nucleotide/MH587025.1?report=genbank&log$=nuclalign&blast_rank=1&RID=J3JX4DJE014
BXOL_193	Arbequina	Woody Chips	BCYE	Paenibacillus	99.51	KT720088.1	Paenibacillus lactis strain PF4J_1-2	https://www.ncbi.nlm.nih.gov/nucleotide/KT720088.1?report=genbank&log$=nuclalign&blast_rank=1&RID=CXF78NJR014
BXOL_197	Acebuche	Woody Chips	AN	Curtobacterium	99.62	MK100489.1	Curtobacterium sp. strain F6	https://www.ncbi.nlm.nih.gov/nucleotide/MK100489.1?report=genbank&log$=nuclalign&blast_rank=1&RID=A6ARCH8R014
BXOL_199	Acebuche	Woody Chips	AN	Bacillus	99.86	MG594627.1	Bacillus sp. strain L37	https://www.ncbi.nlm.nih.gov/nucleotide/MG594627.1?report=genbank&log$=nuclalign&blast_rank=1&RID=B8F8H9KP015
BXOL_200	Acebuche	Woody Chips	AN	Curtobacterium	99.93	KF733306.1	Curtobacterium b145	https://www.ncbi.nlm.nih.gov/nucleotide/KF733306.1?report=genbank&log$=nuclalign&blast_rank=1&RID=9CZ2TG3E01R
BXOL_201	Acebuche	Woody Chips	AN	Bacillus	99.85	MG594627.1	Bacillus sp. strain L37	https://www.ncbi.nlm.nih.gov/nucleotide/MG594627.1?report=genbank&log$=nuclalign&blast_rank=1&RID=B8F8H9KP015
BXOL_202	Acebuche	Woody Chips	AN	Rhodococcus	99.41	KF312643.1	Rhodococcus equi strain WGC1	https://www.ncbi.nlm.nih.gov/nucleotide/KF312643.1?report=genbank&log$=nucltop&blast_rank=2&RID=P7BPNXZ4014
BXOL_204	Acebuche	Woody Chips	AN	Methylobacterium	99.85	AB698722.1	Methylobacterium adhaesivum, strain z88a	https://www.ncbi.nlm.nih.gov/nucleotide/AB698722.1?report=genbank&log$=nuclalign&blast_rank=1&RID=9RBY23ZP014
BXOL_205	Acebuche	Woody Chips	AN	Sphingomonas	99.7	LN832013.1	Sphingomonas sp. NA53	https://www.ncbi.nlm.nih.gov/nucleotide/LN832013.1?report=genbank&log$=nuclalign&blast_rank=2&RID=A6A89156014
BXOL_207	Acebuche	Woody Chips	AN	Frigoribacterium	99.78	EU584512.1	Frigoribacterium sp. Everest-gws-26	https://www.ncbi.nlm.nih.gov/nucleotide/EU584512.1?report=genbank&log$=nuclalign&blast_rank=3&RID=9CPE601G014
BXOL_208	Acebuche	Woody Chips	AN	Methylobacterium	99.56	FR872484.1	Methylobacterium sp. MG-2011-68-DT	https://www.ncbi.nlm.nih.gov/nucleotide/FR872484.1?report=genbank&log$=nuclalign&blast_rank=1&RID=B8G17YJ5015
BXOL_209	Acebuche	Woody Chips	AN	Curtobacterium	99.71	KR476455.1	Curtobacterium flaccumfaciens strain XBL-R7	https://www.ncbi.nlm.nih.gov/nucleotide/KR476455.1?report=genbank&log$=nuclalign&blast_rank=2&RID=A96BGYZ0014
BXOL_210	Acebuche	Woody Chips	AN	Methylobacterium	99.85	AB698722.1	Methylobacterium adhaesivum, strain z88a	https://www.ncbi.nlm.nih.gov/nucleotide/AB698722.1?report=genbank&log$=nuclalign&blast_rank=1&RID=9RBY23ZP014
BXOL_211	Acebuche	Woody Chips	PD2	Bacillus	99.5	MF139337.1	Bacillus sp. strain FJAT-25513	https://www.ncbi.nlm.nih.gov/nucleotide/MF139337.1?report=genbank&log$=nuclalign&blast_rank=1&RID=A6DEVKB6014
BXOL_212	Acebuche	Woody Chips	PD2	Modestobacter	99.06	FR682686.1	Modestobacter sp. R-36506	https://www.ncbi.nlm.nih.gov/nucleotide/FR682686.1?report=genbank&log$=nucltop&blast_rank=2&RID=P7BUTDYY015
BXOL_213	Acebuche	Woody Chips	PD2	Curtobacterium	100	MK100489.1	Curtobacterium sp. strain F6	https://www.ncbi.nlm.nih.gov/nucleotide/MK100489.1?report=genbank&log$=nuclalign&blast_rank=1&RID=A6ARCH8R014
BXOL_214	Acebuche	Woody Chips	PD2	Methylobacterium	99.92	KF441619.1	Methylobacterium sp. A2-603	https://www.ncbi.nlm.nih.gov/nucleotide/KF441619.1?report=genbank&log$=nuclalign&blast_rank=1&RID=9CP6H7N1015
BXOL_215	Acebuche	Woody Chips	PD2	Bacillus	99.86	KF956570.1	Bacillus sp. S20103	https://www.ncbi.nlm.nih.gov/nucleotide/KF956570.1?report=genbank&log$=nuclalign&blast_rank=1&RID=B8GV0K1N015
BXOL_216	Acebuche	Woody Chips	PD2	Sphingomonas	99.48	KY412157.1	Sphingomonas yunnanensis strain MJ4B-4B	https://www.ncbi.nlm.nih.gov/nucleotide/KY412157.1?report=genbank&log$=nuclalign&blast_rank=1&RID=B8H24EW5015
BXOL_217	Acebuche	Woody Chips	PD2	Terribacillus	99.5	MK618638.1	Terribacillus sp. strain CF01	https://www.ncbi.nlm.nih.gov/nucleotide/MK618638.1?report=genbank&log$=nuclalign&blast_rank=1&RID=CUCPDKH4014
BXOL_218	Acebuche	Woody Chips	PD2	Variovorax	99.79	KR922055.1	Variovorax sp. PDD-47b-2	https://www.ncbi.nlm.nih.gov/nucleotide/KR922055.1?report=genbank&log$=nucltop&blast_rank=7&RID=P7AVBZK4014
BXOL_219	Acebuche	Woody Chips	PD2	Frigoribacterium	99.93	KR922164.1	Frigoribacterium sp. PDD-59b-34	https://www.ncbi.nlm.nih.gov/nucleotide/KR922164.1?report=genbank&log$=nuclalign&blast_rank=1&RID=CUCPPWRA014
BXOL_220	Acebuche	Woody Chips	PD2	Cellulomonas	99.64	AB480700.1	Cellulomonas hominis, strain: Ci3 (= NEU 1252)	https://www.ncbi.nlm.nih.gov/nucleotide/AB480700.1?report=genbank&log$=nuclalign&blast_rank=1&RID=B8H2M545015
BXOL_221	Acebuche	Woody Chips	PD2	Bacillus	97.7	EU277744.1	Bacillus sp. SY8	https://www.ncbi.nlm.nih.gov/nucleotide/EU277744.1?report=genbank&log$=nuclalign&blast_rank=4&RID=J3K2347P015
BXOL_223	Acebuche	Woody Chips	PD2	Curtobacterium	99.85	MK100489.1	Curtobacterium sp. strain F6	https://www.ncbi.nlm.nih.gov/nucleotide/MK100489.1?report=genbank&log$=nuclalign&blast_rank=1&RID=A6ARCH8R014
BXOL_224	Acebuche	Woody Chips	PD2	Sphingomonas	99.41	KU341396.1	Sphingomonas yunnanensis strain SS1-22	https://www.ncbi.nlm.nih.gov/nucleotide/KU341396.1?report=genbank&log$=nuclalign&blast_rank=1&RID=B8HBXS90015
BXOL_225	Acebuche	Woody Chips	PD2	Microbacterium	99.34	MN314492.1	Microbacterium saccharophilum strain 8c-1-4	https://www.ncbi.nlm.nih.gov/nucleotide/MN314492.1?report=genbank&log$=nucltop&blast_rank=1&RID=P7BYAXSS01R
BXOL_226	Acebuche	Woody Chips	PD2	Methylobacterium	99.85	AB698680.1	Methylobacterium sp. 92d	https://www.ncbi.nlm.nih.gov/nucleotide/AB698680.1?report=genbank&log$=nuclalign&blast_rank=1&RID=A95428JS014
BXOL_227	Acebuche	Woody Chips	PD2	Frigoribacterium	99.85	KR922060.1	Frigoribacterium sp. PDD-48b-7	https://www.ncbi.nlm.nih.gov/nucleotide/KR922060.1?report=genbank&log$=nuclalign&blast_rank=1&RID=9BXFX00J014
BXOL_228	Acebuche	Woody Chips	PD2	Bacillus	99.78	KU986673.1	Bacillus sp. strain SZ057	https://www.ncbi.nlm.nih.gov/nucleotide/KU986673.1?report=genbank&log$=nuclalign&blast_rank=2&RID=BAXNPXXJ014
BXOL_229	Acebuche	Woody Chips	R2A	Bacillus	99.64	KF956687.1	Bacillus sp. S22208	https://www.ncbi.nlm.nih.gov/nucleotide/KF956687.1?report=genbank&log$=nuclalign&blast_rank=1&RID=9CN9XJ6M014
BXOL_230	Acebuche	Woody Chips	R2A	Risungbinella	98.89	NR_144692.1	Risungbinella massiliensis, strain GD1	https://www.ncbi.nlm.nih.gov/nucleotide/NR_144692.1?report=genbank&log$=nuclalign&blast_rank=1&RID=B8HP06PE015
BXOL_232	Acebuche	Woody Chips	R2A	Bacillus	100	AM934692.1	Bacillus sp. BF149	https://www.ncbi.nlm.nih.gov/nucleotide/AM934692.1?report=genbank&log$=nuclalign&blast_rank=1&RID=A6DSY948015
BXOL_233	Acebuche	Woody Chips	R2A	Curtobacterium	99.86	JF496259.1	Curtobacterium flaccumfaciens, strain XA2-10	https://www.ncbi.nlm.nih.gov/nucleotide/JF496259.1?report=genbank&log$=nuclalign&blast_rank=1&RID=B8HXZ95H015
BXOL_236	Acebuche	Woody Chips	R2A	Curtobacterium	99.93	KR476455.1	Curtobacterium flaccumfaciens strain XBL-R7	https://www.ncbi.nlm.nih.gov/nucleotide/KR476455.1?report=genbank&log$=nuclalign&blast_rank=2&RID=A96BGYZ0014
BXOL_237	Acebuche	Woody Chips	R2A	Friedmanniella	99.41	KX990228.1	Friedmanniella sp. strain Ap08E	https://www.ncbi.nlm.nih.gov/nucleotide/KX990228.1?report=genbank&log$=nuclalign&blast_rank=1&RID=B8J19P7P015
BXOL_238	Acebuche	Woody Chips	R2A	Bacillus	99.57	MK139530.1	Bacillus sp. (in: Bacteria) strain BPMC	https://www.ncbi.nlm.nih.gov/nucleotide/MK139530.1?report=genbank&log$=nuclalign&blast_rank=1&RID=B8JAX3MT015
BXOL_240	Acebuche	Woody Chips	R2A	Friedmanniella	99.19	NR_024907.1	Friedmanniella spumicola strain Ben 107	https://www.ncbi.nlm.nih.gov/nucleotide/NR_024907.1?report=genbank&log$=nucltop&blast_rank=3&RID=P7AZK7DH015
BXOL_241	Acebuche	Woody Chips	R2A	Spirosoma	98.19	NR_159898.1	Spirosoma horti strain S7-3-19	https://www.ncbi.nlm.nih.gov/nucleotide/NR_159898.1?report=genbank&log$=nuclalign&blast_rank=3&RID=A6DSNP3J015
BXOL_242	Acebuche	Woody Chips	R2A	Curtobacterium	99.56	KR922282.1	Curtobacterium sp. PDD-69b-11	https://www.ncbi.nlm.nih.gov/nucleotide/KR922282.1?report=genbank&log$=nuclalign&blast_rank=2&RID=BAXYSYSG014
BXOL_244	Acebuche	Woody Chips	BCYE	Methylobacterium	99.93	KM187166.1	Methylobacterium sp. CC13N	https://www.ncbi.nlm.nih.gov/nucleotide/KM187166.1?report=genbank&log$=nuclalign&blast_rank=1&RID=9CYEF2NX01R
BXOL_245	Acebuche	Woody Chips	BCYE	Curtobacterium	99.93	KM187561.1	Curtobacterium sp. HP9Q	https://www.ncbi.nlm.nih.gov/nucleotide/KM187561.1?report=genbank&log$=nuclalign&blast_rank=1&RID=9RA6WS4P015
BXOL_246	Acebuche	Woody Chips	BCYE	Methylobacterium	99.85	KM187166.1	Methylobacterium sp. CC13N	https://www.ncbi.nlm.nih.gov/nucleotide/KM187166.1?report=genbank&log$=nuclalign&blast_rank=1&RID=9CYEF2NX01R
BXOL_248	Acebuche	Woody Chips	BCYE	Bacillus	99.72	AM934692.1	Bacillus sp. BF149	https://www.ncbi.nlm.nih.gov/nucleotide/AM934692.1?report=genbank&log$=nuclalign&blast_rank=1&RID=A6DSY948015
BXOL_249	Acebuche	Woody Chips	BCYE	Bacillus	99.93	MK120887.1	Bacillus firmus strain MF-80	https://www.ncbi.nlm.nih.gov/nucleotide/MK120887.1?report=genbank&log$=nuclalign&blast_rank=1&RID=B8JKXS7K014
BXOL_250	Acebuche	Woody Chips	BCYE	Bacillus	99.93	MF187471.1	Bacillus subterraneus strain ZDC-01	https://www.ncbi.nlm.nih.gov/nucleotide/MF187471.1?report=genbank&log$=nuclalign&blast_rank=1&RID=B8JM5AA0014
BXOL_251	Acebuche	Woody Chips	BCYE	Curtobacterium	99.93	KC810833.1	Curtobacterium sp. 4-3 16S	https://www.ncbi.nlm.nih.gov/nucleotide/KC810833.1?report=genbank&log$=nuclalign&blast_rank=1&RID=9CPZ7KGB014
BXOL_252	Acebuche	Woody Chips	BCYE	Bacillus	99.85	MG594627.1	Bacillus sp. strain L37	https://www.ncbi.nlm.nih.gov/nucleotide/MG594627.1?report=genbank&log$=nuclalign&blast_rank=1&RID=B8F8H9KP015
BXOL_253	Acebuche	Woody Chips	BCYE	Bacillus	99.86	MF139337.1	Bacillus sp. strain FJAT-25513	https://www.ncbi.nlm.nih.gov/nucleotide/MF139337.1?report=genbank&log$=nuclalign&blast_rank=1&RID=A6DEVKB6014
BXOL_254	Acebuche	Woody Chips	BCYE	Curtobacterium	99.86	JF496259.1	Curtobacterium flaccumfaciens, strain XA2-10	https://www.ncbi.nlm.nih.gov/nucleotide/JF496259.1?report=genbank&log$=nuclalign&blast_rank=1&RID=B8HXZ95H015
BXOL_255	Acebuche	Woody Chips	BCYE	Methylobacterium	100	KF441619.1	Methylobacterium sp. A2-603	https://www.ncbi.nlm.nih.gov/nucleotide/KF441619.1?report=genbank&log$=nuclalign&blast_rank=1&RID=9CP6H7N1015
BXOL_256A	Acebuche	Woody Chips	BCYE	Bacillus	99.79	MF139337.1	Bacillus sp. strain FJAT-25513	https://www.ncbi.nlm.nih.gov/nucleotide/MF139337.1?report=genbank&log$=nuclalign&blast_rank=1&RID=A6DEVKB6014
BXOL_256B	Acebuche	Woody Chips	BCYE	Bacillus	99.79	MF139337.1	Bacillus sp. strain FJAT-25513	https://www.ncbi.nlm.nih.gov/nucleotide/MF139337.1?report=genbank&log$=nuclalign&blast_rank=1&RID=A6DEVKB6014
BXOL_257	Acebuche	Woody Chips	BCYE	Nocardioides	99.41	KT033859.1	Nocardioides sp. HUST026	https://www.ncbi.nlm.nih.gov/nucleotide/KT033859.1?report=genbank&log$=nucltop&blast_rank=2&RID=P7C2GWY2014
BXOL_258	Acebuche	Woody Chips	BCYE	Nocardioides	99.78	HQ398377.1	Nocardioides sp. BA32(2011)	https://www.ncbi.nlm.nih.gov/nucleotide/HQ398377.1?report=genbank&log$=nucltop&blast_rank=2&RID=P7C5FVY9014
BXOL_259	Acebuche	Woody Chips	BCYE	Methylobacterium	99.12	KM187166.1	Methylobacterium sp. CC13N	https://www.ncbi.nlm.nih.gov/nucleotide/KM187166.1?report=genbank&log$=nuclalign&blast_rank=1&RID=9CYEF2NX01R
BXOL_260	Acebuche	Woody Chips	BCYE	Frigoribacterium	99.93	KR922277.1	Frigoribacterium sp. PDD-69b-5	https://www.ncbi.nlm.nih.gov/nucleotide/KR922277.1?report=genbank&log$=nuclalign&blast_rank=1&RID=9CWN41ZZ01R
BXOL_262	Acebuche	Woody Chips	BCYE	Bacillus	100	MG988227.1	Bacillus subtilis strain PK3-107	https://www.ncbi.nlm.nih.gov/nucleotide/MG988227.1?report=genbank&log$=nuclalign&blast_rank=1&RID=CJH3Z70C014
BXOL_263	Arbequina	Woody Chips	AN	Bacillus	99.65	MF139337.1	Bacillus sp. strain FJAT-25513	https://www.ncbi.nlm.nih.gov/nucleotide/MF139337.1?report=genbank&log$=nuclalign&blast_rank=1&RID=A6DEVKB6014
BXOL_264	Arbequina	Woody Chips	AN	Bacillus	99.79	MF139337.1	Bacillus sp. strain FJAT-25513	https://www.ncbi.nlm.nih.gov/nucleotide/MF139337.1?report=genbank&log$=nuclalign&blast_rank=1&RID=A6DEVKB6014
BXOL_266	Arbequina	Woody Chips	AN	Curtobacterium	100	KF733306.1	Curtobacterium b145	https://www.ncbi.nlm.nih.gov/nucleotide/KF733306.1?report=genbank&log$=nuclalign&blast_rank=1&RID=9CZ2TG3E01R
BXOL_267	Arbequina	Woody Chips	AN	Brachybacterium	99.78	MH119725.1	Brachybacterium conglomeratum strain JZ R-8	https://www.ncbi.nlm.nih.gov/nucleotide/MH119725.1?report=genbank&log$=nuclalign&blast_rank=1&RID=BAY63MJ0015
BXOL_269	Arbequina	Woody Chips	PD2	Curtobacterium	100	KF733306.1	Curtobacterium b145	https://www.ncbi.nlm.nih.gov/nucleotide/KF733306.1?report=genbank&log$=nuclalign&blast_rank=1&RID=9CZ2TG3E01R
BXOL_270	Arbequina	Woody Chips	PD2	Brachybacterium	99.71	MN314865.1	Brachybacterium sp. strain BF32-2	https://www.ncbi.nlm.nih.gov/nucleotide/MN314865.1?report=genbank&log$=nucltop&blast_rank=2&RID=P7C8UPYR015
BXOL_271	Arbequina	Woody Chips	PD2	Microbacterium	99.93	DQ270677.1	Microbacterium sp. B-1001	https://www.ncbi.nlm.nih.gov/nucleotide/DQ270677.1?report=genbank&log$=nuclalign&blast_rank=1&RID=B8KP0TFN014
BXOL_272	Arbequina	Woody Chips	R2A	Staphylococcus	99.86	MG996864.1	Staphylococcus pasteuri strain BMC3N7_1	https://www.ncbi.nlm.nih.gov/nucleotide/MG996864.1?report=genbank&log$=nuclalign&blast_rank=1&RID=B8KPAS5J015
BXOL_274	Arbequina	Woody Chips	R2A	Methylobacterium	99.78	AB698709.1	Methylobacterium adhaesivum, strain 34b	https://www.ncbi.nlm.nih.gov/nucleotide/AB698722.1?report=genbank&log$=nuclalign&blast_rank=1&RID=9RBY23ZP014
BXOL_275	Arbequina	Woody Chips	R2A	Microbacterium	99.93	DQ985063.1	Microbacterium sp. JL1103	https://www.ncbi.nlm.nih.gov/nucleotide/DQ985063.1?report=genbank&log$=nuclalign&blast_rank=1&RID=B8KXSUSA015
BXOL_276	Arbequina	Woody Chips	R2A	Brachybacterium	99.86	KX989329.1	Brachybacterium sp. strain JLT77	https://www.ncbi.nlm.nih.gov/nucleotide/KX989329.1?report=genbank&log$=nuclalign&blast_rank=1&RID=B8KY173S015
BXOL_278	Arbequina	Woody Chips	R2A	Curtobacterium	99.93	MK100489.1	Curtobacterium sp. strain F6	https://www.ncbi.nlm.nih.gov/nucleotide/MK100489.1?report=genbank&log$=nuclalign&blast_rank=1&RID=A6ARCH8R014
BXOL_279	Arbequina	Woody Chips	BCYE	Brachybacterium	99.86	JQ359110.1	Brachybacterium sp. DoB74	https://www.ncbi.nlm.nih.gov/nucleotide/JQ359110.1?report=genbank&log$=nuclalign&blast_rank=1&RID=B8M5M4XD014
BXOL_280	Arbequina	Woody Chips	BCYE	Brachybacterium	99.86	KX989329.1	Brachybacterium sp. strain JLT77	https://www.ncbi.nlm.nih.gov/nucleotide/KX989329.1?report=genbank&log$=nuclalign&blast_rank=1&RID=B8KY173S015
BXOL_281	Arbequina	Woody Chips	BCYE	Bacillus	99.93	MK691444.1	Bacillus sp. (in: Bacteria) strain CCYL-4	https://www.ncbi.nlm.nih.gov/nucleotide/MK691444.1?report=genbank&log$=nuclalign&blast_rank=1&RID=B8M5XGV7015
BXOL_282	Arbequina	Woody Chips	BCYE	Microbacterium	97.99	MG905367.1	Microbacterium sp. strain HMA003	https://www.ncbi.nlm.nih.gov/nucleotide/MG905367.1?report=genbank&log$=nuclalign&blast_rank=1&RID=J3KA0RUP014
BXOL_283	Arbequina	Woody Chips	BCYE	Staphylococcus	100	MN220585.1	Staphylococcus warneri strain CeZ-2	https://www.ncbi.nlm.nih.gov/nucleotide/MN220585.1?report=genbank&log$=nucltop&blast_rank=2&RID=P7CCPK6T01R
BXOL_284	Arbequina	Woody Chips	BCYE	Bacillus	99.64	KT720235.1	Bacillus niacini strain T7.18a	https://www.ncbi.nlm.nih.gov/nucleotide/KT720235.1?report=genbank&log$=nuclalign&blast_rank=1&RID=CUD2K0GV014
BXOL_285	Arbequina	Woody Chips	BCYE	Microbacterium	100	JN934389.1	Microbacterium aerolatum strain PDLF3	https://www.ncbi.nlm.nih.gov/nucleotide/JN934389.1?report=genbank&log$=nuclalign&blast_rank=1&RID=CUD2XJEK014
BXOL_286	Arbequina	Woody Chips	BCYE	Curtobacterium	99.93	KF733306.1	Curtobacterium b145	https://www.ncbi.nlm.nih.gov/nucleotide/KF733306.1?report=genbank&log$=nuclalign&blast_rank=1&RID=9CZ2TG3E01R
BXOL_288	Arbequina	Woody Chips	BCYE	Micrococcus	100	MH057250.1	Micrococcus sp. strain ESS-26	https://www.ncbi.nlm.nih.gov/nucleotide/MH057250.1?report=genbank&log$=nuclalign&blast_rank=1&RID=CUDE5PTF014

## Sheet: Hoja2
AN	BCYE	PD2	R2A
Bacillus	Acinetobacter	Amnibacterium	Amnibacterium
Brachybacterium	Bacillus	Bacillus	Bacillus
Clavibacter	Brachybacterium	Brachybacterium	Brachybacterium
Curtobacterium	Brevibacillus	Brevibacillus	Corynebacterium
Dermacoccus	Curtobacterium	Cellulomonas	Curtobacterium
Frigoribacterium	Dermacoccus	Curtobacterium	Dermacoccus
Kocuria	Frigoribacterium	Dermacoccus	Enterococcus
Methylobacterium	Marmoricola	Frigoribacterium	Friedmanniella
Rhodococcus	Methylobacterium	Methylobacterium	Frigoribacterium
Roseomonas	Microbacterium	Microbacterium	Frondihabitans
Sphingomonas	Micrococcus	Modestobacter	Kineococcus
	Modestobacter	Novosphingobium	Marmoricola
	Nocardioides	Paenibacillus	Methylobacterium
	Paenibacillus	Patulibacter	Microbacterium
	Quadrisphaera	Sphingomonas	Micrococcus
	Sphingomonas	Terribacillus	Modestobacter
	Staphylococcus	Variovorax	Nocardioides
			Paenibacillus
			Quadrisphaera
			Risungbinella
			Sphingomonas
			Spirosoma
			Staphylococcus
			Variovorax
